# Supplementary material for: Prevalence and effects of menstrual disorders on quality of life of female undergraduate students in Makerere University College of health sciences, a cross sectional survey
Source: BMC Womens Health. 2023 Mar 30;23:152. doi: 10.1186/s12905-023-02290-7 (PMC10064702; doi:10.1186/s12905-023-02290-7)
Supplement: Supplementary file 1 — Additional file 1. [file 12905_2023_2290_MOESM1_ESM.xls]

## Sheet: Sheet1
DATA SHOWING SOCIODEMOGRAPHIC CHARACTERISTICS, MENSTRUAL CHARACTERISTICS AND QUALITY OF LIFE SCORES OF THE PARTICIPANTS
course	age	yearofstudy	pregnancyconceived	food	water	shelter	sponsor	sponsor_other	illness	illness_specify	disability	menstralperiods	menseslast3months	ageatfirstmenses	intercycledifference	interperioddays	padnumbers	interperiodbleeds	painfulperiods	painperiodsifyes	howbadispain	painrest	painmedications	painherbs	painothers	painfulbreast	diffcultyconcentratring	depression	mood	doctorconsult	nurseconsult	parentconsult	friendconsult	noneconsult	mikssedclass	normaloccurence	badoccurence	badrequiretrtmnt	normalperiods	rateqol	satisfiedqol	domain1raw	domain1transform4	domain1transform100	domain2raw	Domain2transform4	domain2transform100	Domain3raw	domain3transform4
NURSING	29	3	1	yes	yes	yes	other	.	no	.	missing	yes	yes	12	yes	29	16	no	no	missing	missing	no	no	no	no	no	no	yes	no	no	no	no	no	yes	no	yes	no	no	missing	good	satisfied	27	15	69	22	15	69	11	15
MBChB	20	2	0	yes	yes	yes	other	.	no	.	missing	yes	yes	12	yes	30	8	no	no	missing	missing	no	no	no	no	no	no	no	yes	no	no	no	no	yes	no	yes	no	no	missing	good	satisfied	22	13	56	19	13	56	10	13
MBChB	19	1	0	yes	yes	yes	Parent	.	no	.	missing	yes	yes	15	yes		8	no	no	missing	missing	no	no	no	no	yes	no	no	yes	no	no	no	no	yes	no	missing	missing	missing	yes	good	Very dissatisfied	31	18	88	25	17	81	11	15
NURSING	27	2	1	yes	yes	yes	Parent	.	no	.	missing	yes	yes	14	yes	28	16	no	no	missing	missing	no	no	no	no	no	no	no	yes	no	no	no	no	yes	no	no	yes	no	yes	good	satisfied	30	17	81	25	17	81	12	16
BIOMEDICAL SCIENCE	21	1	0	yes	yes	yes	other	.	no	.	missing	yes	yes	13	yes	31	2	no	no	missing	missing	no	no	no	no	no	no	no	yes	no	no	no	no	yes	no	yes	no	no	missing	good	satisfied	27	15	69	23	15	59	10	13
NURSING	22	1	0	yes	yes	yes	Guardian	.	no	.	missing	yes	yes	12	yes	29	16	no	no	missing	missing	no	no	no	no	no	no	no	yes	no	no	no	no	yes	no	no	yes	no	yes	good	satisfied	26	15	69	21	14	63	9	12
BIOMEDICAL SCIENCE	22	1	0	yes	yes	yes	Guardian	.	no	.	missing	yes	yes	12	yes	30	2	no	no	missing	missing	no	no	no	no	yes	no	no	no	no	no	no	no	yes	no	yes	no	no	missing	good	satisfied	26	15	69	23	15	69	10	13
MBChB	25	5	0	yes	yes	yes	Parent	.	no	.	missing	yes	yes	13	yes	28	8	no	no	missing	missing	no	no	no	no	no	no	no	no	no	no	no	no	missing	no	yes	no	no	yes	very good	very satisfied	25	14	63	26	17	62	14	19
PHARMACY	21	1	0	yes	yes	yes	Parent	.	no	.	missing	yes	yes	12	yes	28	17	no	no	missing	missing	no	no	no	no	no	no	yes	no	no	no	no	no	yes	no	yes	no	no	yes	good	satisfied	20	11	44	21	14	63	9	12
OPTOMETRY	27	2	0	yes	yes	yes	other	PROJECT	no	.	missing	yes	yes	14	no	29	8	no	no	missing	missing	no	no	no	no	no	yes	no	no	no	no	no	no	yes	no	yes	no	no	missing	good	satisfied	28	16	75	21	14	63	12	16
MBCHB	28	3	1	yes	yes	yes	other	.	no	.	missing	yes	yes	13	yes	40	8	no	no	missing	missing	no	no	no	no	no	no	no	yes	no	no	no	no	yes	no	yes	no	no	missing	good	satisfied	27	15	69	24	16	65	13	17
NURSING	26	4	1	yes	yes	yes	Guardian	.	no	.	missing	yes	yes	14	yes	30	8	no	no	missing	missing	no	no	no	no	yes	no	no	no	no	no	no	no	yes	missing	yes	no	no	missing	good	satisfied	30	17	61	22	15	69	12	16
BSLT	19	1	0	yes	yes	yes	other	.	yes	ALLERGY	missing	yes	yes	14	no	30	10	no	no	missing	missing	yes	no	no	no	no	no	no	yes	no	no	yes	no	no	no	missing	missing	missing	yes	good	neither satisfied nor dissatisfied	23	13	56	22	15	69	11	15
MBChB	23	5	0	yes	yes	yes	Parent	.	no	.	missing	yes	yes	12	yes	28	8	no	no	missing	missing	no	no	no	no	yes	no	no	yes	no	no	no	no	yes	no	no	yes	no	yes	neither poor nor good	satisfied	28	16	75	19	13	56	9	12
MBChB	24	3	0	yes	yes	yes	Parent	.	no	.	missing	yes	yes	12	no	30	7	no	no	missing	missing	no	no	no	no	yes	no	no	no	no	no	no	no	yes	no	no	yes	no	yes	good	satisfied	22	13	46	16	11	44	8	11
MBChB	25	4	0	yes	yes	yes	Parent	.	no	.	missing	yes	yes	13	yes	29	8	no	no	missing	missing	no	no	no	no	no	no	yes	no	no	no	no	no	yes	no	no	yes	no	yes	good	satisfied	22	13	56	16	11	44	10	13
NURSING	32	4	1	yes	yes	yes	Parent	.	no	.	missing	yes	yes	13	yes	28	8	no	no	missing	missing	no	no	no	no	no	no	no	no	no	no	no	no	yes	no	yes	no	no	missing	good	satisfied	29	17	51	18	12	50	12	16
BIOMEDICAL SCIENCE	23	1	0	yes	yes	yes	Guardian	.	no	.	missing	yes	yes	13	yes	28	16	no	no	missing	missing	no	no	no	no	no	yes	no	no	no	no	yes	no	no	no	no	yes	no	missing	good	satisfied	23	13	56	18	12	50	9	12
MBChB	21	2	0	yes	yes	yes	Guardian	.	no	.	missing	yes	yes	14	yes	29	8	no	no	missing	missing	no	no	no	no	no	no	yes	no	no	no	no	no	yes	no	missing	missing	missing	yes	good	satisfied	20	11	44	19	13	56	8	11
NURSING	19	1	0	yes	yes	yes	Guardian	.	no	.	missing	yes	yes	14	yes	28	1	no	no	missing	missing	no	no	no	no	no	no	yes	no	no	no	no	no	yes	no	yes	no	no	missing	good	satisfied	30	17	81	18	12	50	8	11
MBChB	21	2	0	yes	yes	yes	Parent	.	no	.	missing	yes	yes	12	yes	29	8	no	no	missing	missing	no	no	no	no	no	no	yes	no	no	no	no	no	yes	missing	no	yes	no	yes	good	satisfied	23	13	56	19	13	56	9	12
BIOMEDICAL SCIENCE	20	2	0	yes	yes	yes	Guardian	.	no	.	missing	yes	yes	12	yes	30	2	no	no	missing	missing	no	no	no	no	no	no	no	yes	no	no	no	no	yes	no	yes	no	no	yes	good	satisfied	24	14	63	20	13	56	10	13
MBChB	24	3	0	yes	yes	yes	Guardian	.	no	.	missing	yes	yes	13	yes	28	8	no	no	missing	missing	no	no	no	no	no	no	yes	no	no	no	no	no	yes	no	no	yes	no	yes	good	neither satisfied nor dissatisfied	30	17	81	19	13	56	12	16
OPTOMETRY	20	1	0	yes	yes	yes	Guardian	.	yes	ASTHMA	missing	yes	yes	12	no	26	8	no	no	missing	missing	no	no	no	no	no	no	no	no	no	no	no	no	yes	no	no	yes	no	yes	neither poor nor good	satisfied	22	13	56	20	13	56	10	13
NURSING	23	3	0	yes	yes	yes	other	PROJECT	no	.	missing	yes	yes	14	no	28	9	no	no	missing	missing	no	no	no	no	no	no	no	yes	no	no	yes	no	no	no	no	yes	no	missing	good	satisfied	22	13	56	18	12	50	12	16
MBChB	19	1	0	yes	yes	yes	other	GOVERNMENT	no	.	missing	yes	yes		no	4	2	no	no	missing	missing	no	no	no	no	no	no	yes	no	no	no	no	no	yes	no	yes	no	no	yes	good	satisfied	21	12	50	20	13	56	8	11
BDS	20	1	0	yes	yes	yes	other	.	no	.	missing	yes	yes	13	no	28	8	no	no	missing	missing	no	no	no	no	yes	no	no	yes	no	no	no	no	yes	no	yes	no	no	yes	very good	very satisfied	27	15	59	29	19	94	15	20
MBChB	24	5	0	yes	yes	yes	other	.	no	.	missing	yes	yes	13	yes	28	15	no	no	missing	missing	no	no	no	no	no	no	no	yes	no	no	no	no	yes	no	yes	no	no	yes	good	very satisfied	30	17	81	28	19	64	14	19
MBChB	22	2	0	yes	yes	yes	other	GOVERNMENT	no	.	missing	yes	yes	14	yes	30	16	no	no	missing	missing	no	no	no	no	no	no	yes	no	no	no	no	no	yes	no	yes	no	no	missing	good	neither satisfied nor dissatisfied	21	12	50	16	11	44	9	12
MBChB	20	1	0	yes	yes	yes	other	GOVERNMENT	no	.	missing	yes	yes	14	yes	29	16	no	no	missing	missing	no	no	no	no	no	no	yes	no	no	yes	no	no	no	no	no	yes	no	yes	good	satisfied	23	13	56	18	12	50	8	11
MBChB	20	1	0	yes	yes	yes	Parent	.	no	.	missing	yes	yes	13	yes	29	4	no	no	missing	mild	no	no	no	yes	no	no	no	yes	no	no	no	no	yes	no	yes	no	no	yes	neither poor nor good	satisfied	26	15	69	25	17	81	13	17
MBChB	30	5	1	yes	yes	yes	Parent	.	no	.	missing	yes	yes	14	yes	29	3	no	no	missing	missing	no	no	no	no	yes	no	no	yes	no	no	no	no	yes	no	yes	no	no	yes	good	satisfied	29	17	81	25	17	81	12	16
PHARMACY	23	2	0	yes	yes	yes	Parent	.	no	.	missing	yes	yes	14	yes	30	6	no	no	missing	missing	no	no	no	no	no	no	yes	no	no	no	no	no	yes	no	yes	no	no	yes	good	satisfied	26	15	69	19	11	44	9	12
NURSING	22	3	0	yes	yes	yes	other	PROJECT	no	.	missing	yes	yes	15	yes	30	8	no	no	missing	missing	no	no	no	no	no	no	yes	yes	no	no	no	yes	no	no	no	no	yes	yes	good	neither satisfied nor dissatisfied	27	15	69	22	15	69	9	12
MBChB	24	3	0	yes	yes	yes	Guardian	.	no	.	missing	yes	yes	13	yes	29	16	no	no	missing	missing	no	no	no	no	no	yes	no	no	no	no	yes	no	no	no	yes	no	no	yes	good	satisfied	21	12	50	17	11	44	9	12
MBChB	22	3	0	yes	yes	yes	Guardian	.	no	.	missing	yes	yes	12	yes	28	8	no	no	missing	missing	no	no	no	no	no	no	yes	no	no	no	no	no	yes	no	no	yes	no	missing	good	satisfied	29	17	70	23	15	69	12	16
BMR	19	1	0	yes	yes	yes	Parent	.	no	.	missing	yes	yes	13	yes	28	6	no	no	missing	missing	no	no	no	no	no	no	no	yes	no	no	no	no	missing	no	missing	missing	missing	yes	good	satisfied	23	13	56	24	16	65	13	17
MBChB	22	2	0	yes	yes	yes	Parent	.	no	.	missing	yes	yes	12	yes	29	14	no	no	missing	missing	no	no	no	no	no	yes	no	no	no	no	no	no	yes	no	yes	no	no	missing	good	very satisfied	25	14	63	22	15	69	11	15
PHARMACY	21	2	0	yes	yes	yes	other	GOVERNMENT	no	.	missing	yes	yes	14	yes	29	16	no	no	missing	missing	no	no	no	no	no	no	no	yes	no	no	no	no	yes	no	no	yes	no	yes	good	neither satisfied nor dissatisfied	23	13	56	20	13	56	10	13
NURSING	23	2	0	yes	yes	yes	Guardian	.	no	.	missing	yes	yes	12	yes	28	12	no	no	missing	missing	no	no	no	no	yes	no	no	no	no	no	yes	no	no	no	no	no	yes	yes	good	satisfied	22	13	56	18	12	50	9	12
MBChB	19	1	0	yes	yes	yes	Guardian	.	yes	DIABETES	missing	yes	yes	14	yes	28	16	no	no	missing	missing	no	no	no	no	no	no	yes	no	no	no	yes	no	no	no	yes	no	no	yes	good	neither satisfied nor dissatisfied	20	11	44	14	9	31	8	11
NURSING	28	4	1	yes	yes	yes	Guardian	.	no	.	missing	yes	yes	12	yes	28	16	no	no	missing	missing	no	no	no	no	no	no	yes	no	no	no	no	no	yes	no	no	yes	no	missing	good	satisfied	22	13	56	18	12	50	12	16
BIOMEDICAL SCIENCE	22	3	0	yes	yes	yes	Guardian	.	no	.	missing	yes	yes	13	yes	28	8	no	no	missing	missing	no	no	no	no	yes	no	no	no	no	no	no	no	yes	missing	yes	no	no	yes	good	satisfied	30	17	81	17	11	44	12	16
MBChB	21	2	0	yes	yes	yes	Parent	.	no	.	missing	yes	yes	12	yes	29	8	no	no	missing	missing	no	no	no	no	no	no	yes	no	no	no	no	no	yes	no	no	yes	no	missing	neither poor nor good	satisfied	22	13	56	18	12	50	7	9
MBCHB	22	2	0	yes	yes	yes	other	.	no	.	missing	yes	yes	13	yes	30	10	no	no	missing	missing	no	no	no	no	no	no	yes	no	no	no	no	no	yes	no	no	yes	no	yes	neither poor nor good	satisfied	25	14	63	16	11	44	8	11
MBChB	21	2	0	yes	yes	yes	Parent	.	no	.	missing	yes	yes	12	yes	29	7	no	no	missing	missing	no	no	no	no	yes	no	no	no	no	no	no	no	yes	no	yes	no	no	yes	good	satisfied	21	12	56	17	11	44	9	12
MAM	22	2	0	yes	yes	yes	Parent	.	no	.	missing	yes	yes	13	yes	30	16	no	no	missing	missing	no	no	no	no	yes	no	no	no	no	no	no	no	yes	no	yes	no	no	missing	good	satisfied	21	12	50	19	13	56	8	11
NURSING	26	3	0	yes	yes	yes	other	.	no	.	missing	yes	yes	14	yes	30	10	no	no	missing	missing	no	no	no	no	no	no	no	yes	no	no	no	no	yes	no	yes	no	no	missing	very good	very satisfied	21	12	50	20	13	56	11	15
BIOMEDICAL SCIENCE	20	2	0	yes	yes	yes	Guardian	.	no	.	missing	yes	yes	13	yes	28	16	no	no	missing	missing	no	no	no	no	no	no	yes	yes	no	no	no	no	yes	no	yes	no	no	missing	good	satisfied	26	15	69	24	16	75	11	15
BIOMEDICAL SCIENCE	21	1	0	yes	yes	yes	other	.	no	.	missing	yes	yes	13	yes	27	8	no	no	missing	missing	no	no	no	no	no	no	yes	no	no	no	no	no	yes	no	no	yes	no	missing	good	satisfied	30	17	81	24	16	75	9	12
BIOMEDICAL SCIENCE	20	1	0	yes	yes	yes	other	NGO	no	.	missing	yes	yes	12	yes	27	8	no	no	missing	missing	no	no	no	no	no	no	no	yes	no	no	no	no	yes	no	yes	no	no	yes	good	satisfied	30	17	81	18	12	50	12	16
MBChB	20	3	0	yes	yes	yes	Parent	.	no	.	missing	yes	yes	13	no	32	13	no	no	missing	missing	no	no	no	yes	no	no	yes	yes	no	no	yes	no	no	no	yes	no	no	yes	good	satisfied	27	15	69	24	16	75	14	19
NURSING	30	3	3	yes	yes	yes	Parent	.	no	.	missing	yes	yes	14	yes	28	12	no	no	missing	missing	no	no	no	no	no	no	no	no	no	no	no	no	yes	no	missing	missing	missing	yes	good	satisfied	29	17	81	22	15	69	6	8
NURSING	24	3	0	yes	yes	yes	other	.	no	.	missing	yes	yes	12	yes	29	12	no	no	missing	missing	no	no	no	no	no	no	yes	no	no	no	no	no	yes	no	yes	no	no	missing	good	satisfied	22	13	56	18	12	50	12	16
MBChB	18	1	0	no	yes	yes	Parent	.	no	.	missing	yes	yes	13	no	40	16	no	no	missing	missing	no	no	no	no	no	no	no	yes	no	no	yes	no	no	no	missing	missing	missing	yes	good	satisfied	21	12	50	21	14	63	13	17
BMAM	21	2	0	yes	yes	yes	other	.	no	.	visual problem	yes	yes	12	yes	28	8	no	no	some periods	moderate	no	yes	no	no	no	no	no	yes	no	yes	no	yes	no	no	no	yes	no	yes	very good	very satisfied	22	13	56	26	17	81	13	17
PHARMACY	28	2	0	yes	yes	yes	Parent	.	no	.	missing	yes	yes	12	yes	29		no	no	missing	missing	no	no	no	no	yes	no	no	no	no	no	no	no	yes	no	no	yes	no	yes	good	satisfied	21	12	50	21	14	63	9	12
BMR	19	1	0	no	yes	no	Parent	.	no	.	missing	yes	yes	13	no		6	no	no	missing	missing	no	no	no	no	no	no	no	yes	no	no	no	no	yes	missing	missing	missing	missing	yes	very good	very satisfied	28	16	75	28	19	64	12	16
MBCHB	20	3	0	yes	yes	yes	Guardian	.	no	.	missing	yes	yes	14	yes	28	20	yes	no	missing	missing	no	no	no	no	no	no	yes	no	no	no	no	no	yes	no	yes	no	no	yes	good	very satisfied	28	16	75	16	11	44	10	13
MBCHB	21	3	0	yes	yes	yes	Parent	.	no	.	missing	yes	yes	15	yes	28	12	no	no	missing	missing	no	no	no	no	no	no	yes	yes	no	no	no	no	yes	no	yes	no	no	yes	good	satisfied	22	13	56	24	16	75	13	17
MBChB	20	1	0	yes	yes	yes	Parent	.	no	.	missing	yes	yes	9	yes	28	1	yes	no	missing	missing	no	no	no	no	no	no	yes	no	no	no	no	no	yes	missing	yes	no	no	yes	good	satisfied	25	14	63	23	15	69	11	15
NURSING	22	2	0	yes	yes	yes	other	.	no	.	missing	yes	yes	12	yes	28	7	no	no	missing	missing	no	no	no	no	yes	no	no	no	no	no	no	no	yes	no	yes	no	no	yes	good	satisfied	22	13	56	20	13	56	9	12
MBChB	20	1	0	yes	yes	yes	other	.	no	.	missing	yes	yes	13	no		8	no	no	missing	missing	no	no	no	no	no	no	no	no	no	no	no	no	yes	no	yes	no	no	yes	good	satisfied	22	13	56	19	13	56	9	12
BIOMEDICAL SCIENCE	21	2	0	yes	yes	yes	Parent	.	no	.	missing	yes	yes	14	yes	28	8	no	no	missing	missing	no	no	no	no	no	no	no	no	no	no	no	no	no	no	yes	no	no	missing	good	satisfied	30	17	51	21	14	63	12	16
BIOMEDICAL SCIENCE	22	2	0	yes	yes	yes	Parent	.	no	.	missing	yes	yes	14	yes	29	26	no	no	missing	missing	no	no	no	no	yes	no	no	no	no	no	no	no	yes	no	yes	no	no	missing	good	satisfied	24	14	63	19	13	56	10	13
MBCHB	19	1	0	yes	yes	yes	Parent	.	yes	SLE	missing	yes	yes	13	yes	30	10	no	no	missing	missing	no	no	no	no	no	no	no	yes	no	no	no	no	yes	no	yes	no	no	yes	good	neither satisfied nor dissatisfied	20	11	44	22	15	69	12	16
MBCHB	19	1	0	yes	yes	yes	other	.	no	.	visual problem	yes	yes	13	yes	28	12	no	no	missing	missing	no	no	no	no	yes	yes	yes	yes	no	no	no	no	yes	no	yes	no	no	yes	very good	very satisfied	33	19	94	22	15	69	12	16
BIOMEDICAL SCIENCE	20	1	0	yes	yes	yes	other	.	no	.	missing	yes	yes	12	yes	26	16	no	no	missing	missing	no	no	no	no	no	no	no	no	no	no	no	no	yes	no	yes	no	no	yes	good	satisfied	25	14	63	22	15	69	10	13
BSLT	20	1	0	yes	yes	yes	Parent	.	no	.	missing	yes	yes	16	yes	24	7	yes	no	missing	missing	no	no	no	no	no	no	no	no	no	no	no	no	yes	no	yes	no	no	yes	good	very satisfied	30	17	81	25	17	81	9	12
BIOMEDICAL SCIENCE	21	1	0	yes	yes	yes	other	PROJECT	no	.	missing	yes	yes	14	yes	29	16	no	no	missing	missing	no	no	no	no	yes	no	no	no	no	no	no	no	yes	no	yes	no	no	missing	good	satisfied	25	14	63	19	13	56	8	11
NURSING	24	4	0	yes	yes	yes	other	GOVERNMENT	no	.	visual problem	yes	yes	12	no	30	15	no	no	missing	mild	yes	no	no	no	no	no	no	yes	yes	no	no	no	no	no	yes	no	no	no	good	satisfied	27	15	69	22	16	75	12	16
MBCHB	28	3	0	yes	yes	yes	Parent	.	no	.	missing	yes	yes	15	yes	29	20	no	no	missing	missing	no	no	no	no	yes	no	no	no	no	no	no	no	yes	no	yes	no	no	missing	good	very satisfied	25	14	63	20	13	56	10	13
PHARMACY	22	2	0	yes	yes	yes	Parent	.	no	.	missing	yes	yes	13	yes	30	17	no	no	missing	missing	no	no	no	no	no	no	yes	no	no	no	yes	no	no	no	yes	no	no	missing	good	satisfied	21	12	50	18	12	50	12	16
PHARMACY	22	2	0	yes	yes	yes	Guardian	.	yes	.	missing	yes	yes	13	yes	29	14	no	no	missing	missing	no	no	no	no	yes	no	no	no	no	no	no	no	yes	missing	yes	no	no	yes	good	satisfied	20	11	44	20	13	56	8	11
MBCHB	19	1	0	yes	yes	yes	Parent	.	no	.	visual problem	yes	yes	15	yes	28	6	no	no	missing	missing	no	no	no	no	no	no	no	no	no	no	no	no	yes	no	missing	missing	missing	missing	very good	very satisfied	27	15	69	28	19	94	15	20
MBChB	20	2	0	yes	yes	yes	Guardian	.	no	.	missing	yes	yes	14	yes	29	16	no	no	missing	missing	no	no	no	no	no	no	no	yes	no	no	no	no	yes	no	yes	no	no	missing	good	very satisfied	29	17	81	21	14	63	10	13
BMAM	20	1	0	yes	yes	yes	Guardian	.	no	.	missing	yes	yes	14	no	28	8	no	no	missing	missing	no	no	no	no	no	no	no	yes	no	no	yes	no	no	no	yes	no	no	yes	good	satisfied	23	13	56	18	12	50	9	12
MBCHB	20	1	0	yes	yes	yes	Guardian	.	no	.	missing	yes	yes	14	yes	28	16	no	no	missing	missing	no	no	no	no	no	no	yes	no	no	no	no	no	yes	no	no	yes	no	missing	very good	satisfied	23	13	56	19	13	56	10	13
MBChB	22	2	0	yes	yes	yes	other	GOVERNMENT	no	.	missing	yes	yes	13	yes	28	16	no	no	missing	missing	no	no	no	no	no	yes	no	no	no	no	no	no	yes	no	yes	no	no	yes	good	satisfied	21	12	50	27	18	88	8	11
PHARMACY	21	2	0	yes	yes	yes	Parent	.	no	.	missing	yes	yes	14	yes	28	16	no	no	missing	missing	no	no	no	no	no	no	yes	no	no	no	no	no	yes	no	no	yes	no	missing	good	satisfied	22	13	56	18	12	50	12	16
MBChB	19	1	0	yes	yes	yes	Parent	.	no	.	missing	yes	yes	13	yes	30	14	no	no	missing	missing	no	no	no	no	yes	no	no	yes	no	no	no	no	yes	no	yes	no	no	yes	good	neither satisfied nor dissatisfied	19	11	44	20	13	56	10	13
MBChB	20	2	0	yes	yes	yes	Parent	.	no	.	missing	yes	yes	12	yes	28	28	no	no	missing	missing	no	no	no	no	no	no	no	yes	no	yes	no	no	no	no	no	yes	no	yes	very good	very satisfied	22	13	56	25	17	61	13	17
MBChB	21	2	0	yes	yes	yes	Guardian	.	no	.	missing	yes	yes	10	yes	28	2	no	no	missing	missing	no	no	no	no	no	no	no	yes	no	no	no	no	yes	no	yes	no	no	yes	good	satisfied	22	13	56	22	15	69	12	16
MBChB	21	2	0	yes	yes	yes	Parent	.	no	.	missing	yes	yes	13	yes	28	8	no	no	missing	missing	no	no	no	no	no	yes	no	no	no	no	no	no	yes	missing	yes	no	no	missing	good	satisfied	29	17	81	16	11	44	12	16
MBChB	24	3	0	yes	yes	yes	other	.	no	.	missing	yes	yes	14	yes	29	7	no	no	missing	missing	no	no	no	no	yes	no	no	no	no	no	no	no	yes	no	yes	no	no	yes	good	satisfied	22	13	56	18	12	50	9	12
MBChB	25	5	0	yes	yes	yes	Parent	.	no	.	missing	yes	yes	13	yes	31	12	no	no	missing	missing	no	no	no	no	no	no	yes	yes	no	no	no	no	yes	missing	yes	no	no	yes	good	very satisfied	26	15	69	28	19	64	12	16
PHARMACY	21	2	0	yes	yes	yes	Parent	.	no	.	missing	yes	yes	12	yes	29	6	no	no	missing	missing	no	no	no	no	no	no	yes	no	no	no	no	no	yes	no	yes	no	no	missing	good	satisfied	30	17	81	18	12	50	8	11
MBChB	24	4	0	yes	yes	yes	other	GOVERNMENT	no	.	missing	yes	yes	12	yes	27	8	no	no	missing	missing	no	no	no	no	yes	no	no	no	no	no	yes	no	no	no	yes	no	no	yes	good	satisfied	22	13	56	17	11	44	8	11
BIOMEDICAL SCIENCE	22	2	0	yes	yes	yes	Parent	.	yes	.	missing	yes	yes	13	yes	28	16	no	no	missing	missing	no	no	no	no	yes	no	no	no	no	no	no	no	yes	missing	yes	no	no	missing	good	satisfied	31	18	88	22	15	69	10	13
NURSING	21	2	0	yes	yes	yes	Guardian	.	no	.	missing	yes	yes	13	yes	28	8	no	no	missing	missing	no	no	no	no	no	no	no	yes	no	no	no	no	yes	no	no	yes	no	missing	good	satisfied	23	13	56	20	13	56	8	11
MBChB	23	5	0	yes	yes	yes	Parent	.	no	.	missing	yes	yes	14	yes	28	10	no	no	missing	missing	no	no	no	no	no	no	no	yes	no	no	yes	yes	no	no	no	no	yes	yes	good	satisfied	24	14	63	19	13	56	11	15
MBCHB	22	2	0	yes	yes	yes	Parent	.	no	.	missing	yes	yes	12	yes	30	16	no	no	missing	missing	no	no	no	no	no	no	no	yes	no	no	no	no	no	no	yes	no	no	missing	very good	satisfied	31	18	88	24	16	65	12	16
MBChB	22	2	0	yes	yes	yes	Parent	.	no	.	missing	yes	yes	14	yes	29	8	no	no	missing	missing	no	no	no	no	yes	no	no	no	no	no	no	no	yes	missing	yes	no	no	yes	good	satisfied	21	12	50	19	13	56	11	15
BIOMEDICAL SCIENCE	21	1	0	yes	yes	yes	Parent	.	no	.	missing	yes	yes	12	yes	28	16	no	no	missing	missing	no	no	no	no	no	no	yes	no	no	no	no	no	yes	no	yes	no	no	missing	good	satisfied	24	14	63	23	15	69	8	11
OPTOMETRY	20	1	0	yes	yes	yes	Guardian	.	no	.	missing	yes	yes	13	yes	29	16	no	no	missing	missing	no	no	no	no	yes	no	no	no	no	no	no	no	yes	no	yes	no	no	missing	good	satisfied	23	13	56	18	12	50	13	17
MBChB	24	3	0	yes	yes	yes	Parent	.	no	.	missing	yes	yes	12	no	35	8	no	no	missing	missing	no	no	no	no	no	no	no	yes	no	no	no	no	yes	no	no	yes	no	missing	good	satisfied	30	17	81	20	13	56	11	15
MBChB	20	1	0	yes	yes	yes	Parent	.	no	.	missing	yes	yes	12	yes	29	15	no	no	missing	missing	no	no	no	no	no	no	yes	no	no	no	no	no	yes	missing	yes	no	no	missing	good	satisfied	23	13	56	20	13	56	8	11
BMAM	22	2	0	yes	yes	yes	Parent	.	no	.	missing	yes	yes	13	yes	29	16	no	no	missing	missing	no	no	no	no	no	no	yes	no	no	no	no	no	yes	missing	yes	no	no	missing	very good	satisfied	23	13	56	26	17	81	10	13
PHARMACY	22	2	0	yes	yes	yes	Guardian	.	no	.	missing	yes	yes	12	yes	28	12	no	no	missing	missing	no	no	no	no	no	no	yes	no	no	no	no	no	yes	no	yes	no	no	yes	good	neither satisfied nor dissatisfied	22	13	56	15	10	38	10	13
MBChB	24	5	0	yes	yes	yes	other	.	no	.	missing	yes	yes	13	yes	28	10	no	yes	some periods	moderate	no	yes	no	no	no	no	no	yes	yes	yes	yes	yes	no	yes	yes	no	no	missing	very good	very satisfied	30	17	81	30	20	45	15	20
BDS	20	2	0	yes	yes	yes	Parent	.	no	.	missing	yes	yes	14	yes	28	8	no	yes	some periods	mild	no	no	no	yes	no	no	no	no	no	no	no	no	yes	yes	yes	no	no	yes	good	neither satisfied nor dissatisfied	24	14	63	23	16	59	6	8
MBChB	23	5	0	yes	yes	yes	Parent	.	no	.	visual problem	yes	yes	15	yes	27	20	no	yes	some periods	moderate	yes	no	no	no	yes	no	no	no	no	no	yes	no	no	no	no	yes	no	yes	very good	satisfied	23	13	56	28	16	59	10	13
BMR	21	2	0	no	yes	yes	other	.	yes	.	missing	yes	yes	13	yes	28	7	no	yes	all periods	severe	yes	no	no	yes	yes	yes	yes	yes	no	no	no	no	yes	yes	no	no	yes	missing	very poor	neither satisfied nor dissatisfied	19	11	44	20	13	56	15	20
OPTOMETRY	22	2	0	no	no	yes	Parent	.	yes	ASTHMA	missing	yes	yes	12	no	45	9	no	yes	some periods	moderate	no	yes	no	no	no	yes	no	no	yes	no	no	no	no	no	no	yes	no	yes	neither poor nor good	neither satisfied nor dissatisfied	25	14	63	23	15	59	9	12
MBCHB	19	1	0	yes	yes	yes	Parent	.	no	.	missing	yes	yes	13	no	30	8	no	yes	some periods	moderate	no	yes	no	no	no	no	no	yes	no	no	no	no	yes	missing	yes	no	no	yes	good	satisfied	29	17	81	18	12	50	12	16
MBChB	27	5	0	yes	yes	yes	other	.	no	.	missing	yes	yes	13	missing		28	no	yes	all periods	mild	no	yes	no	no	no	yes	no	no	no	no	no	no	yes	no	yes	no	no	yes	good	very satisfied	31	18	63	28	19	59	15	20
BIOMEDICAL SCIENCE	20	1	0	yes	yes	yes	Parent	.	no	.	missing	yes	yes	14	no	21	10	no	yes	some periods	moderate	no	yes	no	no	no	no	no	yes	no	no	yes	no	no	no	yes	no	no	yes	good	satisfied	24	14	63	20	13	56	9	12
BIOMEDICAL SCIENCE	21	3	0	yes	yes	yes	Parent	.	no	.	missing	yes	yes	12	no	21	16	no	yes	all periods	severe	no	yes	no	no	no	no	yes	yes	no	no	no	no	yes	no	no	no	yes	yes	good	very satisfied	27	15	69	27	18	59	13	17
PHARMACY	20	1	0	yes	yes	yes	Parent	.	no	.	missing	yes	yes	15	no	30	2	no	yes	occasionally	moderate	no	yes	no	no	yes	yes	no	yes	no	no	yes	yes	no	no	yes	no	no	yes	good	satisfied	32	18	88	26	17	59	13	17
MBChB	24	1	1	yes	yes	yes	other	.	no	.	missing	yes	yes	15	yes	21	12	no	yes	all periods	moderate	no	yes	no	no	no	no	yes	no	yes	no	yes	yes	no	no	no	yes	no	yes	good	satisfied	22	13	56	18	12	50	9	12
MBCHB	21	3	0	yes	yes	yes	other	.	yes	ASTHMA	missing	yes	yes	15	no	29	8	no	yes	some periods	moderate	no	yes	no	no	yes	yes	no	yes	no	no	yes	no	no	no	yes	no	no	yes	good	satisfied	28	16	75	24	16	59	12	16
MBCHB	21	3	0	yes	yes	yes	Parent	.	no	.	missing	yes	yes	12	no	28	9	no	yes	all periods	moderate	no	no	no	no	yes	no	yes	yes	yes	no	no	no	no	no	yes	no	no	no	good	dissatisfied	17	10	38	16	11	44	7	9
BIOMEDICAL SCIENCE	20	2	0	yes	yes	yes	Parent	.	yes	ARTHRITIS	visual problem	yes	yes	14	yes	28	15	yes	yes	some periods	moderate	yes	no	no	yes	yes	no	no	yes	no	no	yes	yes	no	yes	no	yes	no	yes	very good	satisfied	28	16	75	26	17	59	10	13
NURSING	22	3	0	yes	yes	yes	Parent	.	no	.	missing	yes	yes	14	yes	31	10	no	yes	some periods	mild	yes	no	no	no	no	yes	yes	yes	no	no	no	no	yes	no	yes	no	no	yes	good	satisfied	25	14	63	22	15	59	10	13
BIOMEDICAL SCIENCE	21	3	0	yes	yes	yes	Parent	.	no	.	missing	yes	yes	11	yes	25	15	yes	yes	some periods	moderate	yes	yes	no	no	no	yes	yes	yes	no	no	no	no	yes	no	yes	no	no	missing	neither poor nor good	very satisfied	21	12	50	15	10	38	4	5
NURSING	32	4	2	yes	yes	yes	Guardian	.	no	.	missing	yes	yes	12	no	32	15	no	yes	some periods	moderate	no	yes	no	no	no	yes	yes	no	no	no	yes	no	no	missing	yes	no	no	missing	very good	satisfied	22	13	56	14	9	31	12	16
MBCHB	23	5	0	yes	yes	yes	Parent	.	no	.	missing	yes	yes	13	yes		3	no	yes	all periods	moderate	yes	yes	no	no	no	no	no	yes	no	no	no	no	yes	no	yes	no	no	missing	very good	satisfied	32	18	88	26	17	59	10	13
MBChB	23	5	0	yes	yes	yes	Parent	.	no	.	missing	yes	yes	13	yes	24	10	yes	yes	all periods	moderate	no	yes	no	no	yes	no	no	yes	no	no	no	no	yes	no	no	yes	no	yes	neither poor nor good	satisfied	27	15	69	21	14	63	10	13
MBChB	24	5	1	no	no	yes	other	.	no	.	visual problem	yes	yes	15	yes	28	8	no	yes	some periods	mild	no	yes	no	no	yes	no	no	no	no	no	no	no	yes	no	yes	no	no	yes	good	neither satisfied nor dissatisfied	25	14	63	27	18	59	10	13
MBChB	21	3	0	yes	yes	yes	Parent	.	no	.	missing	yes	yes	15	yes	28	2	no	yes	some periods	moderate	yes	no	no	no	no	no	no	yes	no	no	yes	yes	no	no	yes	no	no	yes	good	satisfied	28	16	75	22	15	63	12	16
MBCHB	22	2	0	yes	yes	yes	Parent	.	no	.	missing	yes	yes	12	yes	26	15	yes	yes	some periods	severe	yes	no	no	no	no	no	no	yes	no	no	no	no	yes	no	yes	no	no	missing	neither poor nor good	satisfied	24	14	63	19	13	56	12	16
MBChB	22	2	0	yes	yes	yes	Parent	.	no	.	missing	yes	yes	10	yes	27	12	no	yes	some periods	mild	yes	no	no	no	yes	no	yes	yes	no	no	yes	no	no	no	yes	no	no	missing	good	satisfied	28	16	55	26	17	61	14	19
MBChB	20	1	0	yes	yes	yes	Guardian	.	no	.	missing	yes	yes	12	yes	28	8	no	yes	occasionally	mild	no	yes	no	no	yes	no	no	no	no	no	no	no	yes	no	no	yes	no	missing	good	satisfied	19	11	44	15	10	38	11	15
BIOMEDICAL ENGINEERING	22	4	0	yes	yes	yes	other	.	no	.	missing	yes	yes	13	yes	29	14	no	yes	some periods	moderate	no	yes	no	yes	no	no	no	yes	no	no	no	yes	no	no	no	yes	no	yes	good	very satisfied	28	16	65	24	16	59	11	15
MBCHB	24	2	0	yes	yes	yes	other	.	no	.	missing	yes	yes	12	yes	26	7	no	yes	all periods	moderate	yes	yes	no	no	yes	no	no	yes	no	no	no	no	yes	no	yes	no	no	yes	very good	very satisfied	28	16	65	28	19	59	13	17
MBChB	28	5	0	yes	yes	yes	Guardian	.	no	.	missing	yes	yes	12	yes	28	6	no	yes	all periods	moderate	no	yes	no	no	yes	yes	no	yes	no	no	no	yes	no	no	no	no	yes	yes	neither poor nor good	neither satisfied nor dissatisfied	23	13	56	22	15	59	9	12
MBChB	24	5	0	yes	yes	yes	Parent	.	no	.	missing	yes	yes	13	yes	30	4	no	yes	some periods	severe	no	yes	no	no	no	no	no	yes	yes	no	no	no	no	no	yes	no	no	yes	good	satisfied	23	13	56	20	13	56	12	16
OPTOMETRY	20	2	0	yes	yes	yes	Parent	.	no	.	missing	yes	yes	13	no	26	14	no	yes	all periods	moderate	yes	yes	no	no	no	yes	yes	yes	no	no	no	yes	no	yes	yes	no	no	yes	good	satisfied	24	14	63	19	11	44	12	16
BIOMEDICAL ENGINEERING	26	4	0	yes	yes	yes	Parent	.	no	.	visual problem	yes	yes	13	yes	25	8	no	yes	some periods	moderate	yes	no	no	no	yes	no	yes	yes	no	no	no	yes	no	no	no	yes	no	yes	good	satisfied	26	15	69	24	16	59	8	11
BDS	22	3	0	yes	yes	yes	Parent	.	no	.	visual problem	yes	yes	12	yes	27	10	no	yes	some periods	moderate	yes	yes	no	no	yes	yes	yes	yes	no	no	no	no	missing	no	yes	no	no	yes	good	satisfied	25	14	63	23	15	59	10	13
MBChB	23	5	0	yes	yes	yes	Parent	.	no	.	missing	yes	yes	14	yes	28	10	no	yes	all periods	moderate	yes	no	no	no	yes	no	no	yes	yes	no	yes	yes	no	yes	no	yes	no	yes	good	satisfied	26	15	69	23	15	59	12	16
NURSING	29	4	0	yes	yes	yes	Parent	.	no	.	missing	yes	yes	12	yes	28	16	no	yes	occasionally	moderate	yes	no	no	no	yes	no	no	no	yes	no	no	no	no	no	no	yes	no	yes	good	satisfied	29	17	81	25	17	59	12	16
MBCHB	24	1	0	yes	yes	yes	other	.	no	.	missing	yes	yes	12	no	29	8	no	yes	all periods	moderate	no	yes	no	no	no	no	no	yes	no	no	no	no	yes	no	no	no	yes	yes	good	satisfied	21	12	50	20	13	56	6	8
MBChB	23	5	0	yes	yes	yes	other	.	no	.	missing	yes	yes	13	yes	31	14	no	yes	some periods	moderate	yes	yes	no	no	yes	yes	yes	yes	yes	no	no	yes	no	no	no	yes	no	yes	good	satisfied	22	13	56	20	13	56	10	13
MBChB	22	3	0	yes	yes	yes	other	GOVERNMENT	no	.	visual problem	yes	yes	14	no	30	13	yes	yes	all periods	severe	no	yes	no	no	no	yes	no	yes	yes	no	no	no	no	no	no	yes	no	no	neither poor nor good	satisfied	22	13	56	26	17	59	8	11
MBCHB	19	1	0	yes	yes	yes	other	.	no	.	visual problem	yes	yes	12	no	60	32	no	yes	occasionally	severe	yes	no	no	no	no	no	no	yes	no	yes	yes	yes	no	no	yes	no	no	yes	very good	satisfied	25	14	63	24	16	59	12	16
BIOMEDICAL SCIENCE	21	2	0	yes	yes	yes	other	.	no	.	missing	yes	yes	12	yes	28	18	no	yes	some periods	mild	no	yes	no	no	no	no	yes	no	no	no	no	no	yes	no	yes	no	no	yes	very poor	satisfied	19	11	44	20	13	56	8	11
MBChB	20	1	0	yes	yes	yes	other	.	no	.	missing	yes	yes	13	yes	28	8	no	yes	some periods	mild	yes	no	no	no	yes	no	no	yes	no	no	no	yes	no	no	no	yes	no	yes	good	satisfied	21	13	56	22	13	56	15	20
MBChB	26	5	0	yes	yes	yes	Parent	.	no	.	missing	yes	yes	21	yes	28	7	no	yes	all periods	moderate	no	yes	no	no	yes	no	no	yes	no	yes	yes	no	no	no	no	yes	no	yes	neither poor nor good	neither satisfied nor dissatisfied	20	11	44	21	14	63	11	15
MBCHB	19	1	0	yes	yes	yes	Parent	.	no	.	missing	yes	yes	14	yes	28	1	no	yes	some periods	moderate	no	yes	no	no	no	no	yes	no	no	yes	no	no	no	no	no	yes	no	yes	good	satisfied	27	15	69	26	17	59	12	16
MBCHB	23	2	1	yes	yes	yes	Guardian	.	no	.	missing	yes	yes		yes	28		missing	yes	missing	mild	yes	no	no	no	yes	no	no	yes	yes	no	no	no	no	no	yes	no	no	missing	good	satisfied	26	15	69	28	19	59	15	20
MBChB	22	3	0	yes	yes	yes	Parent	.	no	.	missing	yes	yes	12	yes	30	15	no	yes	all periods	moderate	no	yes	no	no	yes	no	no	yes	yes	no	no	no	no	yes	no	yes	no	yes	good	very satisfied	23	13	56	24	16	59	9	12
MBCHB	20	1	0	yes	yes	yes	other	.	no	.	missing	yes	yes	13	yes	27	20	no	yes	all periods	severe	yes	yes	no	no	yes	no	no	yes	no	no	no	no	yes	yes	no	yes	no	yes	good	very satisfied	26	15	69	24	16	59	11	15
OPTOMETRY	21	2	0	yes	yes	yes	Parent	.	no	.	visual problem	yes	yes	12	yes	28	7	no	yes	all periods	severe	yes	no	no	no	no	yes	no	yes	no	no	no	yes	no	no	yes	no	no	yes	good	very satisfied	23	14	63	29	19	59	11	15
BDS	21	1	0	yes	yes	yes	Parent	.	no	.	missing	yes	yes	14	yes	18	20	no	yes	all periods	severe	no	yes	no	no	yes	yes	yes	yes	yes	no	no	no	no	yes	no	no	yes	yes	neither poor nor good	satisfied	27	15	69	19	13	56	11	15
MBChB	23	3	0	yes	yes	yes	other	.	no	.	visual problem	yes	yes	12	yes	28	16	no	yes	occasionally	mild	yes	no	no	no	no	no	no	yes	no	no	no	no	yes	no	no	yes	no	missing	good	satisfied	24	14	63	21	14	63	11	15
CYTOTECHNOLOGY	19	1	0	yes	yes	yes	other	.	no	.	missing	yes	yes	12	yes	17	10	yes	yes	some periods	moderate	no	no	no	yes	yes	no	no	no	yes	no	no	no	no	no	no	yes	no	yes	very good	very satisfied	31	18	88	29	19	64	15	20
PHARMACY	27	1	0	yes	yes	yes	Parent	.	no	.	missing	yes	yes		yes	30	12	no	yes	some periods	mild	yes	no	no	no	yes	no	no	yes	no	no	no	no	yes	no	yes	no	no	yes	good	very satisfied	23	13	56	24	16	59	14	19
MBChB	22	1	0	yes	yes	yes	other	.	no	.	missing	yes	yes	12	yes	30	19	no	yes	some periods	moderate	yes	no	no	no	no	no	yes	no	no	no	no	yes	no	no	no	yes	no	missing	good	satisfied	22	13	56	2	13	56	9	12
BMR	20	1	0	no	no	no	other	.	no	.	missing	yes	yes	16	yes	28	8	no	yes	all periods	severe	no	yes	no	no	no	yes	yes	yes	no	yes	yes	no	no	no	yes	no	no	yes	good	satisfied	29	17	81	25	17	59	12	16
MBChB	20	1	0	yes	yes	yes	other	.	no	.	missing	yes	yes	15	yes	30	12	no	yes	occasionally	mild	no	no	no	yes	no	no	no	no	no	no	yes	no	no	no	no	yes	no	yes	good	satisfied	24	14	63	20	13	56	13	17
MBCHB	24	4	0	yes	yes	yes	Parent	.	no	.	missing	yes	yes	17	no	21	8	no	yes	all periods	severe	no	yes	no	no	yes	yes	yes	yes	yes	no	no	no	no	yes	no	no	yes	yes	good	neither satisfied nor dissatisfied	20	11	44	16	11	44	3	4
NURSING	35	3	0	yes	yes	yes	other	.	no	.	missing	yes	yes	15	yes	28	5	no	yes	some periods	severe	yes	no	no	no	yes	no	no	yes	no	no	no	no	yes	no	yes	no	no	missing	neither poor nor good	very satisfied	32	18	88	21	14	63	14	19
BIOMEDICAL SCIENCE	21	2	0	yes	yes	yes	Parent	.	no	.	missing	yes	yes	12	no	21	8	no	yes	occasionally	moderate	no	no	no	yes	yes	no	no	yes	no	no	no	no	yes	no	yes	no	no	yes	good	satisfied	21	12	50	20	13	56	7	9
MBCHB	22	3	0	yes	yes	yes	Guardian	.	yes	ALLERGY	visual problem	yes	yes	13	yes	30	15	no	yes	all periods	moderate	yes	yes	no	yes	yes	no	no	yes	no	no	yes	yes	no	no	no	yes	no	yes	good	neither satisfied nor dissatisfied	17	10	38	18	12	50	14	19
BDS	20	2	0	yes	yes	yes	Parent	.	no	.	missing	yes	yes	14	yes	29	8	no	yes	some periods	moderate	no	yes	no	no	no	no	no	yes	no	yes	no	yes	no	no	no	yes	no	yes	good	satisfied	25	14	63	19	13	56	12	16
BIOMEDICAL ENGINEERING	24	4	0	yes	yes	yes	Parent	.	no	.	visual problem	yes	yes	12	no	28	10	yes	yes	some periods	moderate	yes	no	no	no	no	no	no	yes	no	no	yes	no	no	no	no	yes	no	yes	good	satisfied	28	16	70	24	16	59	11	15
BIOMEDICAL SCIENCE	21	3	0	yes	yes	yes	other	.	no	.	missing	yes	yes	14	yes	28	9	no	yes	all periods	moderate	yes	no	no	no	yes	no	no	yes	no	no	yes	yes	no	no	yes	no	no	yes	good	very satisfied	25	14	63	21	14	63	12	16
BCYT	21	2	0	yes	yes	yes	Parent	.	no	.	missing	yes	yes	15	yes	30	3	no	yes	some periods	moderate	no	yes	no	no	yes	no	no	yes	no	no	no	yes	no	no	yes	no	no	yes	good	very satisfied	27	15	69	24	16	59	12	16
NURSING	23	2	0	yes	yes	yes	Guardian	.	yes	.	missing	yes	yes	13	yes	29	12	no	yes	some periods	mild	no	no	no	no	no	yes	no	no	no	no	no	no	yes	missing	no	yes	no	missing	good	satisfied	22	13	56	19	13	56	7	9
PHARMACY	21	2	0	yes	yes	yes	Parent	.	no	.	missing	yes	yes	11	yes	26	12	no	yes	all periods	moderate	yes	no	no	no	no	no	no	yes	no	no	no	no	missing	missing	no	yes	no	yes	very good	very satisfied	33	19	54	27	18	59	12	16
MBChB	19	1	0	yes	yes	yes	other	.	no	.	missing	yes	yes	13	yes	30	20	no	yes	some periods	moderate	yes	no	no	no	no	no	yes	no	no	no	no	yes	no	no	no	yes	no	missing	good	satisfied	22	13	56	20	13	56	9	12
MBCHB	21	3	0	yes	yes	yes	Parent	.	no	.	missing	yes	yes	12	no	28	8	no	yes	all periods	severe	no	yes	no	no	yes	no	no	yes	no	no	no	no	yes	no	no	yes	no	yes	neither poor nor good	satisfied	24	14	63	21	14	63	11	15
MBChB	24	5	0	yes	yes	yes	Parent	.	no	.	missing	yes	yes	13	yes	26	14	no	yes	occasionally	moderate	no	yes	no	yes	no	no	no	no	no	no	no	no	yes	no	no	yes	no	yes	neither poor nor good	very satisfied	19	11	44	23	15	59	11	15
MBChB	36	5	2	yes	yes	yes	other	.	no	.	missing	yes	yes	13	yes	26	8	no	yes	some periods	moderate	yes	no	no	no	no	yes	no	yes	no	no	no	no	yes	no	yes	no	no	yes	good	satisfied	24	14	63	25	17	59	12	16
MBChB	23	5	0	yes	yes	yes	Parent	.	yes	PCOS	missing	yes	yes	10	no	30	20	no	yes	all periods	moderate	yes	no	no	no	yes	yes	yes	yes	yes	no	no	yes	no	no	yes	no	no	no	good	neither satisfied nor dissatisfied	24	14	63	15	10	38	9	12
MBChB	18	1	0	yes	yes	yes	Parent	.	no	.	missing	yes	no	12	yes	30	16	no	yes	occasionally	moderate	yes	no	no	no	no	no	no	yes	no	no	no	no	yes	no	yes	no	no	yes	good	very satisfied	28	16	75	25	17	59	13	17
NURSING	23	2	0	yes	yes	yes	other	.	no	.	missing	yes	yes	11	yes	40	2	yes	yes	some periods	moderate	no	yes	no	no	yes	yes	yes	yes	no	yes	no	no	no	yes	yes	no	no	yes	good	neither satisfied nor dissatisfied	23	13	56	17	11	44	10	13
MBChB	24	5	0	yes	yes	yes	Parent	.	no	.	visual problem	yes	yes	13	yes	28	8	no	yes	some periods	moderate	no	yes	no	no	no	no	yes	yes	no	no	no	no	yes	yes	yes	no	no	yes	neither poor nor good	neither satisfied nor dissatisfied	26	15	69	20	13	56	12	16
MBChB	20	1	0	yes	yes	yes	other	.	no	.	visual problem	yes	yes	13	yes	28	12	no	yes	all periods	severe	no	no	yes	no	yes	yes	yes	yes	yes	no	yes	yes	no	no	yes	no	no	yes	good	satisfied	29	17	81	29	19	59	15	20
PHARMACY	30	2	0	yes	yes	yes	other	SELF	no	.	missing	yes	yes	12	yes	29	30	yes	yes	all periods	severe	no	yes	no	no	yes	yes	yes	yes	yes	no	yes	yes	no	yes	no	no	yes	no	neither poor nor good	neither satisfied nor dissatisfied	23	13	56	19	13	56	11	15
BIOMEDICAL SCIENCE	20	2	0	yes	yes	yes	Parent	.	no	.	visual problem	yes	yes	12	yes	24	13	no	yes	all periods	severe	no	yes	no	no	no	no	no	yes	yes	no	yes	no	no	no	no	no	yes	yes	good	satisfied	28	16	65	24	16	59	15	20
MBChB	21	3	0	yes	yes	yes	Parent	.	no	.	visual problem	yes	yes	15	no	35	13	no	yes	all periods	moderate	yes	yes	yes	missing	yes	no	yes	yes	no	no	yes	no	no	no	yes	no	no	yes	good	neither satisfied nor dissatisfied	24	14	63	23	15	59	12	16
BSLT	24	2	0	yes	yes	yes	Parent	.	no	.	missing	yes	yes	14	yes	28	2	yes	yes	all periods	moderate	yes	no	no	no	yes	no	no	yes	no	no	yes	yes	no	no	yes	no	no	yes	very good	very satisfied	19	11	44	27	18	59	15	20
MBChB	25	5	0	yes	yes	yes	Parent	.	no	.	missing	yes	yes	14	yes	21	10	no	yes	all periods	moderate	yes	yes	no	yes	yes	no	no	yes	no	no	no	no	yes	no	yes	no	no	yes	good	satisfied	23	13	56	24	16	59	9	12
MBChB	23	5	0	yes	yes	yes	other	.	no	.	missing	yes	yes	13	yes	28	8	no	yes	some periods	severe	no	yes	yes	yes	no	yes	yes	yes	yes	no	yes	yes	no	yes	no	no	yes	yes	very good	very satisfied	35	20	50	25	17	59	15	20
PHARMACY	21	2	0	yes	yes	yes	Guardian	.	yes	SCD	visual problem	yes	yes	13	yes	28	16	no	yes	some periods	moderate	no	yes	no	no	no	no	no	yes	no	no	yes	no	no	no	yes	no	no	yes	very good	very satisfied	29	17	81	29	19	59	15	20
MBCHB	21	2	0	yes	yes	yes	other	.	no	.	missing	yes	yes	14	yes	28	15	no	yes	occasionally	moderate	yes	no	no	no	yes	no	no	yes	no	no	no	yes	no	no	yes	no	no	yes	good	satisfied	29	17	81	24	16	59	10	13
BIOMEDICAL ENGINEERING	23	4	1	yes	yes	yes	other	.	no	.	missing	yes	no	14	yes	28	9	no	yes	some periods	mild	yes	no	no	no	no	no	no	yes	no	no	no	no	yes	no	yes	no	no	yes	neither poor nor good	neither satisfied nor dissatisfied	25	14	63	19	13	56	10	13
BSLT	20	1	0	yes	yes	yes	Parent	.	no	.	missing	yes	yes	14	missing		3	no	yes	all periods	severe	yes	no	no	no	yes	yes	yes	yes	no	no	no	no	yes	no	yes	no	no	yes	good	neither satisfied nor dissatisfied	26	15	69	23	15	59	10	13
MBChB	23	5	0	yes	yes	yes	other	.	no	.	visual problem	yes	yes	13	yes	24	8	no	yes	all periods	moderate	yes	yes	yes	no	no	no	no	yes	no	no	yes	yes	no	no	no	no	yes	yes	neither poor nor good	neither satisfied nor dissatisfied	22	13	56	16	11	44	10	13
MBChB	18	1	0	yes	yes	yes	Parent	.	no	.	missing	yes	yes	13	yes	28	13	no	yes	all periods	moderate	no	yes	no	no	yes	no	no	no	no	no	no	no	yes	no	no	no	yes	no	good	satisfied	22	13	56	22	15	59	13	17
MBChB	23	5	0	yes	yes	yes	Parent	.	no	.	missing	yes	yes	12	yes	21	3	yes	yes	some periods	moderate	yes	yes	no	no	yes	no	no	yes	no	no	yes	no	no	no	yes	no	no	yes	good	neither satisfied nor dissatisfied	27	15	69	24	16	59	13	17
NURSING	30	4	2	yes	yes	yes	Guardian	.	yes	.	missing	yes	yes	14	yes	30	24	no	yes	occasionally	moderate	no	yes	no	no	yes	no	no	no	no	no	yes	no	no	no	no	yes	no	missing	good	satisfied	25	14	63	17	11	44	9	12
BDS	20	1	0	yes	yes	yes	other	.	no	.	missing	yes	yes	14	no		8	no	yes	all periods	severe	yes	no	no	no	yes	yes	yes	yes	no	no	no	no	missing	no	yes	no	no	yes	good	satisfied	11	6	13	13	9	31	5	7
MBChB	24	5	0	yes	yes	yes	other	.	no	.	visual problem	yes	yes	13	yes	25	2	no	yes	occasionally	mild	yes	no	no	no	yes	no	no	yes	no	no	no	no	yes	no	yes	no	no	yes	good	satisfied	33	19	64	25	17	61	10	13
CYTOTECHNOLOGY	20	1	0	yes	yes	yes	Parent	.	no	.	missing	yes	yes	15	yes	28	12	no	yes	some periods	severe	yes	yes	no	no	no	yes	no	no	no	yes	yes	yes	no	no	no	yes	no	yes	very good	satisfied	27	15	69	25	17	59	13	17
NURSING	20	1	0	yes	yes	yes	other	.	no	.	missing	yes	yes	14	yes	28	15	no	yes	some periods	severe	yes	no	no	no	no	no	no	yes	no	no	yes	yes	no	no	no	yes	no	yes	good	satisfied	28	16	75	25	17	61	12	16
NURSING	22	3	0	yes	yes	yes	other	.	no	.	missing	yes	yes	14	no	21	12	yes	yes	all periods	severe	no	yes	no	no	no	no	no	yes	no	no	no	yes	no	yes	no	no	yes	no	neither poor nor good	satisfied	27	15	69	26	17	59	11	15
MBChB	26	4	2	yes	yes	yes	Parent	.	no	.	missing	yes	yes	13	yes	30	8	no	yes	occasionally	mild	yes	no	no	no	yes	yes	no	yes	no	yes	yes	yes	no	no	yes	no	no	yes	good	satisfied	21	12	50	18	12	50	10	13
BIOMEDICAL SCIENCES	24	2	1	yes	yes	yes	other	.	no	.	missing	yes	yes	13	no		4	no	yes	occasionally	mild	yes	no	no	no	yes	no	no	no	no	no	no	no	yes	no	no	yes	no	no	very good	satisfied	24	14	63	25	17	59	12	16
BIOMEDICAL SCIENCE	21	1	1	yes	yes	yes	Parent	.	no	.	missing	yes	yes	14	yes	30		no	yes	all periods	mild	yes	no	no	no	yes	no	no	no	no	no	no	no	yes	no	yes	no	no	yes	good	satisfied	25	14	63	13	9	31	10	13
MBCHB	21	2	0	yes	yes	yes	other	.	no	.	missing	yes	yes	14	yes	28	16	no	yes	some periods	moderate	no	yes	no	no	no	yes	no	no	no	no	no	no	yes	no	yes	no	no	yes	good	satisfied	21	12	50	19	13	56	9	13
BDS	20	1	0	no	no	no	other	.	no	.	missing	yes	yes	13	missing		19	no	yes	all periods	moderate	no	no	yes	no	no	no	yes	yes	no	yes	yes	yes	no	yes	no	no	yes	yes	good	satisfied	21	14	63	22	15	59	14	19
BIOMEDICAL SCIENCE	21	2	0	yes	yes	yes	other	GOVERNMENT	no	.	missing	yes	yes	13	yes	28	8	no	yes	some periods	mild	no	yes	no	no	no	no	no	yes	yes	no	no	no	no	no	yes	no	no	yes	good	satisfied	26	15	69	24	16	59	9	12
MBChb	26	5	0	yes	yes	yes	Parent	.	no	.	missing	yes	yes	13	yes	29	11	no	yes	all periods	severe	yes	yes	no	no	yes	no	no	yes	yes	no	no	yes	no	yes	no	yes	no	yes	good	satisfied	27	15	69	23	15	59	12	16
MBChB	19	1	0	no	no	no	Parent	.	no	.	missing	yes	yes	15	yes	30	8	no	yes	all periods	severe	no	yes	no	no	yes	no	yes	yes	no	no	yes	no	no	yes	no	no	yes	no	good	satisfied	27	15	69	22	15	59	14	19
OPTOMETRY	39	2	2	yes	yes	yes	Guardian	.	no	.	missing	yes	yes	15	yes	28	16	no	yes	some periods	mild	yes	no	no	no	yes	no	no	no	no	no	no	no	yes	no	yes	no	no	missing	good	satisfied	21	12	50	26	17	59	14	19
BIOMEDICAL ENGINEERING	22	4	0	no	yes	yes	other	.	no	.	missing	yes	yes	14	yes	28	1	no	yes	all periods	severe	yes	yes	no	no	yes	no	yes	yes	no	no	no	yes	no	no	no	no	yes	yes	neither poor nor good	satisfied	25	14	63	20	13	56	9	12
MBChB	20	1	0	yes	yes	yes	Parent	.	no	.	visual problem	yes	yes		yes		10	no	yes	some periods	severe	yes	no	no	no	no	no	no	yes	no	no	no	no	yes	missing	yes	no	no	yes	good	neither satisfied nor dissatisfied	33	19	94	25	17	61	14	19
MBChB	22	4	0	no	no	yes	Parent	.	no	.	missing	yes	yes	14	yes	28	5	no	yes	occasionally	mild	yes	no	no	no	yes	no	no	no	no	no	no	no	yes	no	yes	no	no	missing	good	satisfied	23	13	56	24	16	59	10	13
MBCHB	21	3	0	yes	yes	yes	Parent	.	no	.	missing	yes	yes	11	yes	30	8	no	yes	all periods	moderate	yes	yes	no	no	yes	no	yes	yes	yes	no	no	no	no	no	yes	no	no	yes	good	neither satisfied nor dissatisfied	18	10	38	20	13	56	6	8
PHARMACY	21	1	0	yes	yes	yes	other	.	yes	ALLERGY	missing	yes	yes	14	yes	30	3	no	yes	some periods	moderate	yes	no	no	no	no	yes	no	yes	no	no	yes	no	no	no	yes	no	no	yes	good	satisfied	24	14	63	22	15	59	10	13
MBChB	21	1	0	yes	yes	yes	Parent	.	no	.	visual problem	yes	yes	15	yes	28	8	no	yes	all periods	severe	yes	yes	no	no	no	yes	no	yes	no	yes	yes	yes	no	no	no	no	yes	yes	good	satisfied	27	15	69	25	17	61	14	19
BIOMEDICAL SCIENCE	22	2	2	yes	yes	yes	other	.	no	.	missing	yes	yes		yes	30	2	yes	yes	all periods	severe	no	yes	no	no	no	no	no	yes	no	no	no	yes	no	no	yes	no	no	yes	very good	very satisfied	27	15	69	24	16	59	7	9
NURSING	20	1	0	yes	yes	yes	Parent	.	no	.	missing	yes	yes	14	yes	27	16	no	yes	all periods	severe	yes	no	no	no	no	no	no	yes	no	no	no	yes	no	no	yes	no	no	yes	good	very satisfied	28	16	75	25	17	59	12	16
MBCHB	19	1	0	yes	yes	yes	Parent	.	no	.	missing	yes	yes	12	yes	26	10	no	yes	all periods	moderate	yes	yes	yes	yes	yes	yes	yes	yes	no	no	no	no	yes	no	no	yes	no	yes	good	satisfied	19	11	44	25	17	50	7	9
NUTRITION	21	1	0	yes	yes	yes	other	.	no	.	missing	yes	yes	13	no	120	16	no	yes	occasionally	moderate	no	yes	no	no	no	no	no	yes	yes	no	yes	no	no	no	yes	no	no	yes	good	neither satisfied nor dissatisfied	29	17	81	22	15	59	12	16
MBCHB	19	1	0	yes	yes	yes	Parent	.	no	.	missing	yes	yes	14	no	29	8	yes	yes	some periods	moderate	yes	no	no	no	yes	no	no	no	no	no	yes	no	no	no	yes	no	no	yes	good	satisfied	25	14	63	24	16	59	11	15
BSLT	20	2	0	yes	yes	yes	Parent	.	no	.	visual problem	yes	yes	10	no	35	6	no	yes	all periods	severe	yes	yes	no	no	yes	no	no	yes	no	yes	yes	yes	no	no	yes	no	no	missing	good	dissatisfied	20	11	44	18	12	50	5	7
MBCHB	20	3	0	yes	yes	yes	Parent	.	no	.	missing	yes	yes	15	yes	28	6	yes	yes	all periods	moderate	yes	yes	no	no	no	yes	no	yes	no	no	yes	yes	no	no	yes	no	no	yes	good	neither satisfied nor dissatisfied	27	15	69	25	17	59	10	13
MBCHB	18	1	0	yes	yes	yes	Parent	.	no	.	missing	yes	yes	12	no	28		missing	yes	all periods	severe	no	yes	no	no	no	no	no	no	yes	yes	yes	no	no	no	no	no	yes	yes	good	satisfied	23	13	56	19	13	56	12	16
BIOMEDICAL SCIENCE	20	2	0	yes	yes	yes	Parent	.	no	.	missing	yes	yes	14	yes	29	16	no	yes	some periods	moderate	no	yes	no	no	no	no	yes	no	no	no	no	no	yes	no	yes	no	no	missing	very good	satisfied	20	11	44	22	15	59	8	11
MBChB	21	2	0	yes	yes	yes	other	.	no	.	visual problem	yes	yes	14	yes	28		no	yes	all periods	moderate	yes	no	no	no	yes	no	no	no	yes	no	no	no	no	no	yes	no	no	yes	good	satisfied	26	15	56	24	16	59	12	16
MBChB	21	4	0	no	no	yes	other	.	no	.	missing	yes	yes	15	no	27	4	no	yes	some periods	moderate	no	yes	no	no	no	no	no	yes	no	no	no	no	yes	no	no	yes	no	yes	neither poor nor good	satisfied	21	12	50	24	16	59	12	16
BDS	21	2	0	yes	yes	yes	Parent	.	no	.	missing	yes	yes	13	yes	28	12	no	yes	all periods	moderate	no	yes	no	no	yes	no	no	yes	yes	no	yes	yes	no	no	yes	no	no	yes	very good	satisfied	29	17	81	26	17	59	13	17
BMR	21	1	0	yes	yes	yes	other	.	no	.	missing	yes	yes	12	no	31	12	no	yes	some periods	moderate	yes	no	no	no	no	no	no	no	no	no	no	no	yes	no	yes	no	no	yes	good	satisfied	27	15	69	23	15	59	11	15
MBChB	24	5	0	yes	yes	yes	Parent	.	no	.	missing	yes	yes	13	yes	27	11	no	yes	some periods	moderate	no	yes	no	no	yes	no	no	yes	no	no	no	yes	no	no	no	yes	no	yes	good	satisfied	24	14	63	23	13	56	10	13
BIOMEDICAL ENGINEERING	22	4	0	yes	yes	yes	Parent	.	no	.	missing	yes	yes	14	yes	21	8	no	yes	some periods	moderate	yes	yes	no	no	yes	no	no	yes	no	no	no	yes	no	missing	yes	no	no	yes	good	very satisfied	25	14	63	26	17	59	13	17
BSLT	21	1	0	yes	yes	yes	Guardian	.	no	.	missing	yes	yes	13	yes	26	3	no	yes	some periods	mild	no	no	no	yes	no	no	no	no	yes	no	no	no	no	yes	no	yes	no	missing	poor	dissatisfied	20	11	44	18	12	50	10	13
MBChB	22	1	0	yes	yes	yes	Parent	.	no	.	missing	yes	yes	13	yes		10	no	yes	all periods	moderate	yes	no	no	no	yes	yes	no	yes	no	no	no	no	yes	no	no	yes	no	yes	good	neither satisfied nor dissatisfied	27	15	69	23	15	59	12	16
MBChB	27	1	1	yes	yes	yes	other	.	no	.	missing	yes	yes	13	yes	21	10	no	yes	all periods	moderate	no	yes	no	no	no	yes	no	no	no	no	yes	yes	no	no	no	yes	no	yes	very good	very satisfied	27	15	69	25	17	61	12	16
optometry	21	2	0	yes	yes	yes	Guardian	.	no	.	missing	yes	yes	12	yes	29	8	no	yes	some periods	mild	yes	no	no	no	no	yes	no	no	no	no	no	yes	no	no	no	yes	no	yes	good	satisfied	20	11	44	19	13	56	7	9
MBCHB	21	2	0	yes	yes	yes	Parent	.	no	.	missing	yes	yes		yes	28		no	yes	some periods	mild	yes	no	no	no	no	no	no	no	no	no	no	no	yes	no	yes	no	no	yes	good	very satisfied	20	11	44	20	13	56	12	16
MBChB	27	5	0	yes	yes	yes	Parent	.	yes	SCD	missing	yes	yes	15	yes	28	6	no	yes	occasionally	mild	yes	no	no	no	no	no	no	yes	no	no	yes	yes	no	no	yes	no	no	yes	good	neither satisfied nor dissatisfied	21	12	50	25	17	59	12	16
MBChB	24	2	0	yes	yes	yes	Guardian	.	no	.	missing	yes	yes	15	no	31	2	no	yes	some periods	moderate	yes	no	no	no	yes	yes	yes	no	no	no	no	yes	no	no	yes	no	no	yes	neither poor nor good	satisfied	26	15	69	22	15	59	9	12
CYTOTECHNOLOGY	19	1	0	yes	yes	yes	other	.	no	.	missing	yes	yes	12	yes	20	10	yes	yes	some periods	moderate	no	no	no	yes	yes	no	no	yes	yes	no	no	no	no	no	no	yes	no	yes	good	very satisfied	27	15	69	28	19	59	15	20
NURSING	21	2	0	yes	yes	yes	other	.	no	.	missing	yes	yes	12	yes	30	10	no	yes	some periods	moderate	yes	no	yes	no	yes	no	no	no	no	no	yes	yes	no	no	yes	no	no	yes	good	satisfied	26	15	69	19	13	56	10	13
MBChB	20	2	0	yes	yes	yes	Parent	.	no	.	missing	yes	yes	12	no	35	20	no	yes	all periods	moderate	yes	yes	no	no	no	no	no	yes	no	no	yes	yes	no	no	yes	no	no	yes	good	very satisfied	28	16	75	20	13	56	15	20
BMR	21	2	0	yes	yes	yes	other	.	no	.	visual problem	yes	yes	14	yes	29	14	no	yes	all periods	moderate	no	no	no	yes	no	no	no	yes	no	no	no	no	yes	no	yes	no	no	yes	neither poor nor good	satisfied	21	12	50	22	15	59	12	16
MBChB	24	5	1	yes	yes	yes	Parent	.	no	.	missing	yes	yes	10	yes	30	6	no	yes	some periods	severe	no	yes	no	no	no	no	yes	yes	no	no	yes	yes	no	yes	no	no	yes	yes	good	satisfied	26	15	69	22	15	59	11	15
MBChB	21	1	0	yes	yes	yes	Parent	.	no	.	missing	yes	yes	14	yes	28	8	no	yes	all periods	severe	yes	no	no	no	yes	no	no	no	no	no	yes	no	no	no	no	yes	no	yes	good	very satisfied	30	17	81	29	19	59	15	20
BDS	25	2	0	yes	yes	yes	Guardian	.	no	.	missing	yes	yes	12	yes	28	16	no	yes	all periods	moderate	no	yes	no	no	no	yes	no	no	no	no	no	yes	no	no	no	yes	no	missing	good	very satisfied	25	14	63	20	13	56	9	12
BIOMEDICAL SCIENCE	21	2	0	yes	yes	yes	Parent	.	no	.	missing	yes	yes	13	no	27	8	no	yes	all periods	moderate	no	no	no	no	no	no	no	no	no	no	no	no	yes	no	no	yes	no	no	good	satisfied	30	17	81	26	17	59	10	13
MBCHB	19	1	0	yes	yes	yes	Parent	.	no	.	missing	yes	yes	12	yes	26	12	no	yes	all periods	moderate	yes	yes	yes	yes	yes	yes	no	yes	no	no	no	yes	no	no	no	yes	no	yes	good	satisfied	18	10	38	23	15	59	9	12
MBChB	19	1	0	yes	yes	yes	Guardian	.	no	.	missing	yes	yes	13	yes	28	10	no	yes	all periods	mild	no	yes	no	no	yes	no	no	no	no	no	no	no	yes	missing	no	yes	no	missing	very good	satisfied	25	14	63	24	16	59	5	7
MBChB	37	2	3	yes	yes	yes	Guardian	.	no	.	missing	yes	yes	14	no	25		no	yes	occasionally	mild	yes	no	no	no	no	yes	no	no	no	no	yes	no	no	no	yes	no	no	yes	very good	very satisfied	25	14	63	26	17	61	13	17
NUTRITION	20	1	0	yes	yes	yes	other	.	no	.	missing	yes	yes	12	yes	26	16	no	yes	all periods	moderate	no	yes	no	no	no	no	no	yes	yes	no	yes	no	no	no	no	yes	no	yes	good	neither satisfied nor dissatisfied	29	17	81	21	14	63	9	12
MBCHB	24	1	1	yes	yes	yes	Guardian	.	no	.	missing	yes	yes	13	yes	30	8	no	yes	all periods	moderate	no	no	no	no	no	no	no	yes	no	no	no	no	yes	no	yes	no	no	yes	good	satisfied	25	14	63	23	15	59	11	15
BMR	20	1	0	yes	yes	yes	other	.	no	.	missing	yes	yes	12	yes	28	8	no	yes	all periods	moderate	yes	no	no	no	no	yes	yes	yes	no	no	yes	yes	no	no	yes	no	no	yes	good	neither satisfied nor dissatisfied	27	15	69	22	15	59	9	12
MBChB	33	1	2	yes	yes	yes	other	GOVERNMENT	no	.	missing	yes	yes	16	yes	28	4	no	yes	some periods	moderate	yes	no	no	no	yes	no	no	no	no	no	no	no	yes	no	yes	no	no	yes	good	satisfied	21	12	50	22	15	59	9	12
MBChB	21	2	0	yes	yes	yes	Parent	.	no	.	missing	yes	yes	14	yes	28	8	no	yes	all periods	mild	no	yes	no	no	no	no	no	yes	yes	yes	yes	no	no	no	no	yes	no	yes	good	satisfied	24	14	63	22	15	59	11	15
MBCHB	18	2	0	yes	yes	yes	Parent	.	no	.	missing	yes	yes	11	no	60	25	yes	yes	some periods	severe	yes	yes	no	no	yes	no	yes	yes	yes	no	yes	no	no	no	no	yes	no	yes	good	neither satisfied nor dissatisfied	18	10	38	12	8	25	10	13
NURSING	24	3	0	yes	yes	yes	Guardian	.	yes	.	missing	yes	yes	12	yes	27	16	no	yes	occasionally	mild	no	no	no	no	no	yes	no	no	no	no	no	yes	no	no	no	yes	no	missing	good	very satisfied	27	15	69	17	11	44	10	13
MBCHB	20	1	0	yes	yes	yes	Parent	.	no	.	missing	yes	yes	14	yes	21	10	no	yes	occasionally	mild	no	yes	no	no	no	no	no	yes	no	no	no	no	missing	yes	no	yes	no	yes	good	satisfied	22	13	56	25	17	59	13	17
MBCHB	20	2	0	yes	yes	yes	Parent	.	no	.	missing	yes	yes	12	yes	28	10	no	yes	some periods	moderate	yes	no	no	no	no	no	no	yes	no	no	no	no	missing	yes	no	yes	no	yes	very good	very satisfied	28	16	75	26	17	59	12	16
MBChB	21	1	0	yes	yes	yes	other	.	no	.	missing	yes	yes	12	yes	28	10	no	yes	some periods	moderate	yes	yes	no	no	yes	no	no	yes	no	yes	no	yes	no	no	yes	no	no	missing	very good	Very dissatisfied	25	14	63	25	17	61	15	20
BDS	22	3	0	yes	yes	yes	Parent	.	no	.	visual problem	yes	yes	13	yes	28	14	no	yes	all periods	severe	yes	yes	yes	yes	no	yes	yes	yes	yes	yes	no	yes	no	yes	no	no	yes	no	good	satisfied	23	13	56	20	13	56	14	19
OPTOMETRY	20	2	0	yes	yes	yes	Parent	.	no	.	visual problem	yes	yes	10	yes	25	12	no	yes	all periods	severe	no	no	no	yes	no	no	yes	no	no	no	no	yes	no	yes	no	yes	no	yes	good	neither satisfied nor dissatisfied	18	10	38	10	7	19	9	12
MBCHB	26	5	0	yes	yes	yes	Guardian	.	no	.	missing	yes	yes	12	no	30	2	no	yes	all periods	moderate	no	yes	no	no	no	no	no	yes	no	no	no	no	yes	no	yes	no	no	missing	very good	very satisfied	24	14	63	26	17	61	13	17
NURSING	20	2	0	yes	yes	yes	other	.	yes	ASTHMA	missing	yes	yes	13	yes	28	8	no	yes	some periods	moderate	no	yes	no	no	yes	yes	no	yes	no	no	no	no	yes	no	no	yes	no	yes	very good	very satisfied	25	14	63	26	17	59	14	19
MBChB	24	5	0	yes	yes	yes	Parent	.	yes	ASTHMA	missing	yes	yes	11	yes	25	12	no	yes	all periods	moderate	no	yes	no	no	yes	no	no	yes	no	no	no	no	yes	no	yes	no	no	yes	good	very satisfied	25	14	63	21	14	63	12	16
MBChB	21	2	0	yes	yes	yes	Parent	.	no	.	missing	yes	yes	12	no	21	10	no	yes	all periods	severe	yes	yes	no	no	no	no	yes	yes	no	no	no	no	yes	yes	no	yes	no	yes	good	Very dissatisfied	21	12	50	17	11	44	13	17
PHARMACY	22	2	0	yes	yes	yes	other	.	no	.	missing	yes	yes	13	yes	21	16	no	yes	some periods	moderate	no	yes	no	no	no	no	no	yes	no	no	no	no	yes	no	yes	no	no	yes	very good	very satisfied	30	17	81	29	19	59	15	20
MBCHB	21	3	0	yes	yes	yes	Parent	.	no	.	missing	yes	yes	14	no	30	14	no	yes	all periods	moderate	yes	yes	no	no	no	yes	no	yes	no	no	yes	yes	no	no	no	no	yes	yes	very good	satisfied	26	15	69	25	17	59	14	19
MBCHB	19	1	0	yes	yes	yes	Parent	.	no	.	missing	yes	yes	14	no	42	14	no	yes	some periods	moderate	no	yes	no	no	yes	no	no	yes	no	no	no	no	yes	no	no	no	yes	yes	good	satisfied	19	11	44	22	15	59	11	15
BDS	21	2	0	yes	yes	yes	Parent	.	no	.	missing	yes	yes	13	yes	21	12	no	yes	all periods	severe	no	yes	no	no	no	yes	no	yes	yes	no	yes	yes	no	yes	no	yes	no	yes	very good	satisfied	24	14	63	26	17	61	12	16
MBChB	27	2	0	yes	yes	yes	Guardian	.	no	.	missing	yes	yes	19	yes	28	10	no	yes	some periods	moderate	yes	no	no	no	yes	no	no	yes	no	no	no	no	yes	yes	no	yes	no	yes	good	satisfied	22	13	56	22	15	59	9	12
MBCHB	21	3	0	yes	yes	yes	other	.	no	.	missing	yes	yes	13	yes	28	8	no	yes	all periods	severe	no	yes	no	no	no	yes	yes	yes	no	no	no	no	yes	no	no	no	yes	yes	neither poor nor good	satisfied	21	12	50	16	11	44	10	13
MBCHB	19	1	0	yes	yes	yes	Parent	.	no	.	missing	yes	yes	11	no		8	no	yes	some periods	mild	no	no	no	yes	yes	no	yes	yes	no	no	no	no	yes	no	yes	no	no	yes	neither poor nor good	very satisfied	24	14	63	21	14	63	12	16
MBChB	21	3	0	yes	yes	yes	Parent	.	no	.	missing	yes	yes	12	yes	28	10	no	yes	all periods	moderate	no	yes	no	no	yes	no	yes	yes	no	no	no	no	yes	no	no	yes	no	no	good	satisfied	23	13	56	23	15	59	10	13
MBCHB	19	1	0	yes	yes	yes	Parent	.	no	.	missing	yes	yes	11	no			yes	yes	occasionally	moderate	yes	yes	no	no	yes	no	yes	yes	yes	no	yes	no	no	no	yes	no	no	yes	very good	neither satisfied nor dissatisfied	24	14	63	22	15	59	13	17
MBChB	26	5	0	yes	yes	yes	Parent	.	no	.	missing	yes	yes	12	yes	28	8	no	yes	all periods	mild	no	yes	no	no	yes	no	no	yes	no	no	no	no	yes	no	yes	no	no	yes	good	satisfied	31	18	88	25	17	59	12	16
MBChB	23	3	0	yes	yes	yes	Parent	.	no	.	missing	yes	yes	14	yes	31	4	no	yes	all periods	severe	yes	yes	no	no	yes	no	yes	yes	yes	no	no	no	no	missing	no	yes	no	missing	good	satisfied	21	12	50	16	11	44	10	13
MBCHB	21	3	0	yes	yes	yes	Parent	.	no	.	missing	yes	yes	13	yes	28	3	no	yes	all periods	moderate	yes	yes	no	no	yes	no	no	yes	no	no	no	no	yes	no	yes	no	no	yes	good	very satisfied	20	11	44	24	16	59	15	20
BMR	21	2	0	yes	yes	yes	other	.	no	.	missing	yes	no	13	no	90	5	no	yes	all periods	severe	yes	no	no	yes	yes	yes	yes	yes	yes	yes	yes	yes	no	no	no	yes	no	missing	neither poor nor good	satisfied	29	17	61	26	17	59	13	17
MBChB	20	1	0	no	yes	yes	Parent	.	no	.	missing	yes	yes	13	no	30	20	no	yes	occasionally	severe	yes	yes	no	no	no	no	no	yes	yes	yes	yes	no	no	no	no	yes	no	yes	neither poor nor good	neither satisfied nor dissatisfied	19	11	44	18	12	50	12	16
MBChB	19	1	0	yes	yes	yes	Parent	.	no	.	missing	yes	yes	14	yes	26	12	no	yes	some periods	mild	yes	no	no	no	no	no	no	yes	no	no	no	no	yes	no	yes	no	no	yes	neither poor nor good	very satisfied	26	15	69	24	16	59	13	17
BSLT	21	3	0	yes	yes	yes	other	.	no	.	missing	yes	yes	10	no	30	6	no	yes	all periods	severe	yes	yes	no	no	yes	no	yes	no	no	no	yes	yes	no	missing	yes	no	no	missing	good	dissatisfied	20	11	44	16	11	44	6	8
MBCHB	27	5	0	yes	yes	yes	Parent	.	no	.	missing	yes	yes	12	no	31	3	no	yes	all periods	mild	yes	no	no	no	no	no	no	yes	no	no	no	no	yes	no	yes	no	no	yes	good	satisfied	30	17	81	23	15	59	9	12
BIOMEDICAL ENGINEERING	24	4	0	yes	yes	yes	Parent	.	no	.	missing	yes	yes	12	yes	28	9	no	yes	all periods	moderate	yes	yes	no	no	no	no	no	yes	no	no	yes	yes	no	no	no	no	yes	yes	good	satisfied	28	16	75	27	18	59	14	19
NURSING	23	3	0	yes	yes	yes	Parent	.	no	.	missing	yes	yes	14	yes	30	9	no	yes	all periods	moderate	no	yes	no	no	yes	yes	yes	yes	no	no	no	yes	no	yes	no	no	yes	yes	good	satisfied	24	14	63	25	17	59	9	12
MBCHB	21	3	0	yes	yes	yes	Parent	.	no	.	missing	yes	yes	15	yes	18	3	no	yes	all periods	moderate	no	yes	no	no	no	no	no	yes	no	no	yes	yes	no	yes	no	no	yes	yes	very good	very satisfied	29	17	81	25	17	59	13	17
NURSING	20	1	0	yes	yes	yes	other	.	no	.	missing	yes	yes	13	no	24	1	no	yes	some periods	moderate	no	yes	no	no	yes	no	no	no	no	no	no	no	yes	yes	no	yes	no	missing	good	satisfied	23	13	56	24	16	59	11	15
MBChB	27	1	0	no	yes	no	Parent	.	no	.	missing	yes	missing	9	missing	9	9	missing	missing	missing	moderate	no	yes	no	no	yes	no	no	no	no	no	no	no	yes	missing	yes	no	no	missing	good	satisfied	25	14	63	25	17	81	12	16
[truncated: 4 more columns]
